# Supplementary material for: The Conditional Nature of Genetic Interactions: The Consequences of Wild-Type Backgrounds on Mutational Interactions in a Genome-Wide Modifier Screen
Source: PLoS Genet. 2013 Aug 1;9(8):e1003661. doi: 10.1371/journal.pgen.1003661 (PMC3731224; doi:10.1371/journal.pgen.1003661)
Supplement: Table S1 — Candidate modifier genes (.xls) from the deletion mapping. (CSV) [file pgen.1003661.s008.csv]

Bloomington stock #/Deletion	Chromosome	Cytological Location	Deletion Size (kb)	Background Dependence	Enhancement/Suppression	Total # of Genes Deleted	Candidate Genes	Gene abbr	Known Interactions	Potential interactions	Pathway
7491	2L	21E4;21F1	84.15	I	EN	16	Star	S	n	y	Wing vein
Df(2L)Exel6004							Asteroid	ast	n	y	Wing vein
							Pinocchio	Pino	n	y	olfaction
							Tfb4	tfb4	n		RNA pol
							Capulet	capt	n	y	Wing disc dev/ cytoskeletal
7797	2L	25E5;25F1	69.9	I	EN	19	Helicase at 25E	Hel25E	n	y	Transcription/ mitosis
Df(2L)Exel7023							Lamin	Lam	n	y	chromatin regulation
7802	2L	27C4;27D4	100.35	I	EN	19	Heterogeneous Nuclear Ribonucleoprotein at 27C	Hrb27C	n	y	Wing Margin
Df(2L)Exel7029							Interfernce Hedgehog	ihog	n	y	Wing disc
							Gas41	Gas41			Rna pol2/ transcription
							Smt3	smt3	n	y	Wing
							Adenosine 3	ade3	n	y	Wing
7503	2L	27E4;27F3	215.67	I	EN	19	Wnt4	wnt4/6/10	n	y	wing
Df(2L)Exel6017							Wnt6	wnt6	n	y	wing
							Wnt10	wnt10	n	y	wing
							Wingless	wg	y		wing
							Chameau	chm	n	y	wing
7505	2L	29F7;30A2	186.85	I	SUP	18	Or30a	Or30a	n		Olfaction
Df(2L)Exel6021							Alien	al	n		Trscription/protein binding
							Taiman	tai		y	Imaginal Disc
7840	2L	36E5;36F5	331.82	I	EN	22	Suppressor of cytokine signaling at 36E	Socs36E	n	y	Wing
Df(2L)Exel8038							Ribosomal protein S26	RpS26	n		Translation
7525	2L	37C5;37D7	261.78	I	SUP	23	Brat	brat	n	y	Imaginal Disc
Df(2L)Exel6043							Gamma Tubulin at 37C		n		Cytoskeleton
							Pigeon	pigeon	n	y	Olfaction based learning and memory
							Derailed	drl	n	y	Haltere dev/ muscle dev/ olfaction
							Paxillin	pax	n	y	Wing disc dev
7849	2L	37D7;37F2		I	EN	43	Topoisomerase 2 & 3alpha	Top 2 & 3 alpha	n		DNA binding
Df(2L)Exel8041							second mitotic wave missing	swm	n	y	Wing
							Spitz	spi	n	y	Wing
7529	2L	39A2;39B4	141.47	I	SUP	27	Dynamin Associated Protein 160		n	y	Notch pathway
Df(2L)Exel6047							E2F transcription factor 2	E2f2		y	Transcription factor
							Sensitized chromosome inheritance modifier 19	Mcm10
7870	2R	49D5;49E6	159.798	I	EN	18	Bicaudal	bic	n	y	Wing
Df(2R)Exel7123							Vestigial	vg	y		Wing
							Sugarbabe	sug	n		Transcription regulation
7916	2R	49C2;49E1	155	I	EN	22	Bicaudal	bic	n	y	Wing
Df(2R)Exel8056							Vestigial	vg	y		Wing
7544	2R	49E6;49F1	54.06	I	SUP	2	Suppressor of zeste2	Su(z)2	n	n	One of the two Gene in this deletion and the other is small & unannotated
Df(2R)Exel6062
7879	2R	51E2;51E11	132.99	I	EN	22	Follistatin	Fs	n	n	Neg reulation of dpp signalling
Df(2R)Exel7135							Charlatan	chn	n		Transcription Regulation
7886	2R	53B1;53C4	135.95	I	EN	21	No Potential Candidates
Df(2R)Exel7142
7547	2R	53D14;53D14	240.45	I	SUP	45	Apaf-1-related-killer	Ark	n	n	Cell death
Df(2R)Exel6065							RhoGEF2	RhoGEF2	n	y	Wing Disc Dev
							Glutathione S transferase S1	GstS1	n	n
							Elongation factor 1 _	Ef1_	n	n	Translation
7894	2R	55E2;55E10	109.19	I	SUP	23	ETS-domain lacking	edl	n		Transcription Regulation
Df(2R)Exel7157
7921	3L	64A10;64A12	57.01	I	EN	15	pavarotti	pav	n	y	mitosis
Df(3L)Exel9000							archipelago	ago	n	y	mitosis
							shrew	srw	n	y	Wing dev
7594	3L	68E1;68E1	260	I	EN	41	Cyclin A	CycA	n	n	Cell Cycle
Df(3L)Exel6115							Ribosomal protein L10Ab	RpL10Ab	n	n	Translation
							Semaphorin-5c	Sema-5c	n	n	Olfaction
7606	3L	72D1;72D9	82.7	I	EN	16	Thread	th	y		Wing Dev
Df(3L)Exel6127							Myosin binding subunit	Mbs	n	n	Cytoskeleton
							TBP-associated factor 4	Taf4	n	y	Transcription
7611	3L	74B2;74D2	111.44	I	EN	22	fringe connection	frc	n	y	Nucleotide biosynthesis/ wing dev
Df(3L)Exel6132							Nedd4	Nedd4	n	y	Wing Dev
7949	3L	78D4;78D5	6.23	I	EN	1	Cdk12	Cdk12	n	n	Phagocytosis/ only gene here
Df(3L)Exel9065
7960	3R	86E13;86E16	68.9	I	EN	16	48 related 3	Fer3	n	n	Transcription
Df(3R)Exel7309							C-terminal Src kinase	Csk	n	y	Wing dev
							Elongator complex protein 1	Elp1	n	n	Transcription
							TBP-associated factor 12	Taf12	n	y	Transcription
7675	3R	95C12;95D8	109.23	I	EN	23	Proteasome 26S subunit subunit 4 ATPase	Pros26.4	n	n	Mitosis
Df(3R)Exel6196							Ribosomal protein S19b	RpS19b	n	y	Translation
							Glutamyl-prolyl-tRNA synthetase	Aats-glupro	n	y	Translation
							LSm3	LSm3	n	n	Translation
7690	3R	99A1;99A5	72.87	I	EN	13	Ef1_	Ef1_	n	y	Translation
Df(3R)Exel6212							Brd8	Brd8	n	n	Gene Reg
							string	stg	n	y	Wing Dev/ mitosis
7995	3R	99B10;99B10	15.4	I	SUP	3	yata	yata	n	n	Wing- one of the 3 genes in this region and the only one having annotated wing related phenotype
Df(3R)Exel9025
7492	2L	22A3;22B1	182.36	D	EN SAM/ SUP ORE	16	capping protein beta	cpb	n	n	Cytoskeleton
Df(2L)Exel6005							fritz	ftz	n	y	Wing dev
7793	2L	25B1;25B5	130.64	D	EN SAM	31	Marcal1	Marcal1	n	y	Chromation Modification
Df(2L)Exel8012							Trip1	Trip1	n	y	Translation initiation
							Synthesis of cytochrome c oxidase	Scox	n	y
7795	2L	25B3;25B5	63.68	D	EN SAM	22	Marcal1	Marcal1	n	y	Chromation Modification
Df(2L)Exel7021							Trip1	Trip1	n	y	Translation initiation
							Synthesis of cytochrome c oxidase	Scox	n	y
7498	2L	25D5;25E6	249.01	D	VAR	32	Helicase at 25E	Hel25E	n	y	Transcription/ mitosis
Df(2L)Exel6012							Lamin	Lam	n	y	chromatin regulation
							vrille	vri	n	y	Wing dev
7507	2L	30C1;30C9	168.6	D	SUP SAM	23	cAMP-dependent protein kinase 1	Pka-C1	n	y	Wing Dev
Df(2L)Exel6024							hoi-polloi	hoip	n	y	Wing Disc
							Cytochrome P450-4e3	Cyp4e3	n	n
							TBP-associated factor 11	Taf11	n	y	Transcription
							uninitiated	und	n	y	Wing Dev
							pickpocket 11	ppk11	n	n	Salt taste perception
7818	2L	31A3;31B1	64.8	D	EN SAM	4	4 genes here but none seem a likely candidate and 3 are not annotated
Df(2L)Exel9032
7513	2L	33A2;33B3	163.57	D	SUP SAM	20	crooked legs	crol	n	y	Wing dev
Df(2L)Exel6030							CycY	CycY	n	y	Dev
							Odorant receptor 33a/b/c	Or33a/b/c	n	n	Olfaction
7519	2L	35B1;35B2	81.15	D	EN SAM	3	3 very small genes but none of them seem a likely candidate & also one of them is unannotated
Df(2L)Exel6036
7845	2L	37B1;37B9	163.04	D	SUP ORE	23	tailup	tup	n	y	Wing
Df(2L)Exel7073							Ribosomal protein L30	RpL30	n	y	Translation
7526	2L	37F2;38A3	188.79	D	SUP ORE	14	Spitz	spi	n	y	Wing
Df(2L)Exel6044							screw	scw	n	y	Wing Dev
							Nuclear factor Y-box B	Nf-YB	n	y	Transcription
7851	2L	38C7;38D5	222.44	D	EN SAM	29	No potential candidates
Df(2L)Exel7078
7532	2R	42C7;42D6	131.91	D	EN ORE	16	Eb1	Eb1	n	y	Wing/ cell cycle
Df(2R)Exel6050							coro	coro	n	y	Wing
							Epac	Epac	n		Signal transduction
							Cytochrome P450-6a2	Cyp6a2	n
7864	2R	44D5;44E3	84.16	D	EN ORE/ SUP SAM	20	patched	ptc	n	y	Wing Dev
Df(2R)Exel7098
7885	2R	52E11;52F1	15.89	D	EN ORE	6	Cysteinyl-tRNA synthetase	Aats-cys	n	y	Translation
Df(2R)Exel9060							Ext2	Ext2	n	y	Wing Dev
7558	2R	58B1;58D1	162.1	D	EN SAM	33	Verprolin 1	Vrp1	n	n	Cytoskeletal
Df(2R)Exel6078							arc	a	n	y	Wing
							Mediator complex subunit 16	MED16	n	y	Transcription
7571	3L	62F5;63A3	226.08	D	EN SAM	17	No potential Candidates
Df(3L)Exel6092
7577	3L	63F2;63F7	100.35	D	EN SAM	13	Arrowhead	Awh	n	y	Wing
Df(3L)Exel6098							imaginal discs arrested	ida	n	y	Disc dev
7581	3L	64B13;64C4	283.74	D	EN SAM	19	Dynein heavy chain 64C	Dhc64C	n	y	Cytoskeletal
Df(3L)Exel6102							Leucyl-tRNA synthetase	Aats-leu	n	y	Translation
7585	3L	64D6;64E2	82.93	D	EN SAM	5	Separase	Sse	n	y	mitosis/ cell cycle
Df(3L)Exel6106							lin-28	lin-28	n	y	cell fate specification
7928	3L	65A3;65A9	175.42	D	SUP ORE	48	Ets at 65A	Ets at 65A	n	y	Transcription
Df(3L)Exel8101
7605	3L	71A3;71B3	111.29	D	EN SAM	22	Twin of m4	Tom	n	y	Wing
Df(3L)Exel6126							Bearded	brd	n	y	Wing
							minidiscs	mnd	n	y	haltere
7730	3R	84E6;84E13	152.83	D	EN SAM	25	puckered	puc	n	y	Wing
Df(3R)Exel6263
7627	3R	84F12;85A2	143.81	D	EN SAM	16	steamer duck	stck	n	y	Wing Dev
Df(3R)Exel6148
7976	3R	88A4;88B1	280.4	D	EN SAM	34	roadkill	rdx	n	y	Wing
Df(3R)Exel8159							forkhead box, sub-group O	foxo	n	y
							Methionyl-tRNA synthetase	Aats-met	n	y	Translation
7734	3R	88B1;88C2	204.07	D	EN SAM	18	trithorax	trx	y		Wing
Df(3R)Exel6267							suppressor of Hairy wing	su(Hw)	n	y	Wing
							RNA polymerase II 15kD subunit	\RpII15	n	y	Transcription
							pr-set7	pr-set7	n	y	Histone mod/ wing dev
							NK7.1	NK7.1	n	y	Transcription
							crossveinless c	cv-c	n	y	Wing
7663	3R	92A5;92A11	177.86	D	EN SAM	12	Dystrophin	Dys	n	y	Wing Dev/ Spans 80% of this deletion and seems to be the most likely candidate
Df(3R)Exel6184
7993	3R	95F8;96A6	256.44	D	EN SAM	46	crumbs	crb	n	y	Wing
Df(3R)Exel8178
7683	3R	96F9;97A6	255.39	D	EN SAM	32	E(spl) region transcript m_	HLHm_	n	y	Transcription/ Wing Dev
Df(3R)Exel6204							E(spl) region transcript m_	m_	n	y	Transcription/ Wing Dev
							E(spl) region transcript m6	m6	n	y	Wing Dev
							E(spl) region transcript m4		n	y	Wing Dev
							Enhancer of split	E(spl)	n	y	Wing Dev
							exo84	exo84	n	y	Cell cycle
							groucho	gro	n	y	Wing Dev
7686	3R	97E5;97E11	96.03	D	EN SAM	19	Serrate	Ser	n	y	Wing Dev
Df(3R)Exel6208							Transcription factor IIA L	TfIIA-L	n	y	Transcription
							DNA polymerase _ 73kD	DNApol-_73	n	y	Replication
KEY:
I= Background Independent
D= Background Specific
EN= Enhancement
SUP= Suppression
VAR= Variable/ enhancement and/or suppression
SAM= Samarkand Background
ORE= Oregon-R Background
